# Supplementary material for: Oligo-FISH of Populus simonii Pachytene Chromosomes Improves Karyotyping and Genome Assembly
Source: Int J Mol Sci. 2023 Jun 9;24(12):9950. doi: 10.3390/ijms24129950 (PMC10297927; doi:10.3390/ijms24129950)
Supplement: Supplementary file 1 [file ijms-24-09950-s001.zip]

Archive with 1 entries (1 files):
- ijms-2398244-supplementary.pdf
